# Supplementary material for: Suppression of SREBP-1 Expression by Simvastatin Decreases Visfatin-Induced Chemoresistance to Sunitinib in Human Renal Carcinoma 786-O Cells
Source: Life (Basel). 2022 Nov 15;12(11):1890. doi: 10.3390/life12111890 (PMC9695258; doi:10.3390/life12111890)
Supplement: Supplementary file 1 [file life-12-01890-s001.zip]

Archive with 1 entries (1 files):
- life-1898449-supplementary.pdf
